# Supplementary material for: Evaluation of Innovative Dried Purée from Jerusalem Artichoke—In Vitro Studies of Its Physicochemical and Health-Promoting Properties
Source: Molecules. 2021 Apr 30;26(9):2644. doi: 10.3390/molecules26092644 (PMC8125012; doi:10.3390/molecules26092644)
Supplement: Supplementary file 1 [file molecules-26-02644-s001.zip]

Archive with 1 entries (1 files):
- molecules-1192996-supplementary.pdf
